# Supplementary material for: Exploring the Interplay between Tribocorrosion and Surface Chemistry of the ASTM F139 Surgical Stainless Steel in Phosphate-Buffered Saline Solution
Source: Materials (Basel). 2024 May 13;17(10):2295. doi: 10.3390/ma17102295 (PMC11123090; doi:10.3390/ma17102295)
Supplement: Supplementary file 1 [file materials-17-02295-s001.zip]

Archive with 1 entries (1 files):
- materials-2975803-supplementary.pdf
